# Supplementary material for: Computer-based musical interval training program for Cochlear implant users and listeners with no known hearing loss
Source: Front Neurosci. 2022 Jul 27;16:903924. doi: 10.3389/fnins.2022.903924 (PMC9363605; doi:10.3389/fnins.2022.903924)
Supplement: Supplementary file 2 [file Table_1.xlsx]

## Sheet: Sheet1
Level	Semitone Spacing; Base Note Frequency Range
1	2, 12; 110 Hz
2	2, 12; 78-156 Hz
3	2, 12; 220 Hz
4	2, 12; 156-311 Hz
5	2, 12; 440 Hz
6	2, 12; 311-622 Hz
7	2, 7; 110 Hz
8	2, 7; 78-156 Hz
9	2, 7; 220 Hz
10	2, 7; 156-311 Hz
11	2, 7; 440 Hz
12	2, 7; 311-622 Hz
13	7, 12; 110 Hz
14	7, 12; 78-156 Hz
15	7, 12; 220 Hz
16	7, 12; 156-311 Hz
17	7, 12; 440 Hz
18	7, 12; 311-622 Hz
19	4, 7, 12; 110 Hz
20	4, 7, 12; 78-156 Hz
21	4, 7, 12; 220 Hz
22	4, 7, 12; 156-311 Hz
23	4, 7, 12; 440 Hz
24	4, 7, 12; 311-622 Hz
25	2, 4, 7; 110 Hz
26	2, 4, 7; 78-156 Hz
27	2, 4, 7; 220 Hz
28	2, 4, 7; 156-311 Hz
29	2, 4, 7; 440 Hz
30	2, 4, 7; 311-622 Hz
31	1, 2, 3, 4; 110 Hz
32	1, 2, 3, 4; 78-156 Hz
33	1, 2, 3, 4; 220 Hz
34	1, 2, 3, 4; 156-311 Hz
35	1, 2, 3, 4; 440 Hz
36	1, 2, 3, 4; 311-622 Hz
